# Supplementary material for: Mood and Cognitive Disorders Following Hearing Loss: Impact of Hearing Aid Timing
Source: Audiol Res. 2026 Feb 26;16(2):32. doi: 10.3390/audiolres16020032 (PMC13010665; doi:10.3390/audiolres16020032)
Supplement: Supplementary file 1 [file audiolres-16-00032-s001.zip]

Archive with 1 entries (1 files):
- audiolres-4018747-supplementary.pdf
